# Supplementary material for: Hardness and Surface Roughness of 3D-Printed ASA Components Subjected to Acetone Vapor Treatment and Different Production Variables: A Multi-Estimation Work via Machine Learning and Deep Learning
Source: Polymers (Basel). 2025 Oct 29;17(21):2881. doi: 10.3390/polym17212881 (PMC12610749; doi:10.3390/polym17212881)
Supplement: Supplementary file 1 [file polymers-17-02881-s001.zip]

Archive with 1 entries (1 files):
- polymers-3934229-supplementary.pdf
